# Supplementary material for: Development of Respiratory Syncytial Virus Vaccine Candidates for the Elderly
Source: Viruses. 2023 May 31;15(6):1305. doi: 10.3390/v15061305 (PMC10304043; doi:10.3390/v15061305)
Supplement: Supplementary file 1 [file viruses-15-01305-s001.zip]

Archive with 1 entries (1 files):
- viruses-2414504-supplementary.pdf
